# Supplementary material for: A pragmatic parallel arm randomized-controlled trial of a multi-pronged electronic health record-based clinical decision support tool protocol to reduce low-value antipsychotic prescriptions among older adults with Alzheimer’s and related dementias
Source: PLoS One. 2022 Dec 20;17(12):e0277409. doi: 10.1371/journal.pone.0277409 (PMC9767350; doi:10.1371/journal.pone.0277409)
Supplement: S1 Data — (XLSX) [file pone.0277409.s004.xlsx]

## Sheet: DI_Data
PTID	ConditionType	MedicationID	Days Between Start and Order	PROVID	NumberOfDoses	IsCurrentActiveMedicationFlag	OrderStatusCode	PriorMedID	HasSMI_PL	SMIDiagnosis	IsAcoPatientYN	IsUCLAPrimaryCareYN	EitherPCPorACO
PTID_13738	Dementia	25519	848	PROVID_70102	NULL	Y	2	NULL	0	NULL	N	Y	1
PTID_14910	Dementia	21823	904	PROVID_75558	365	Y	2	NULL	0	NULL	N	Y	1
PTID_19045	Dementia	21823	1722	PROVID_68044	NULL	NULL	2	NULL	0	NULL	N	Y	1
PTID_26116	Dementia	21823	2257	PROVID_64610	NULL	NULL	4	NULL	0	NULL	N	N	0
PTID_23189	Dementia	18313	486	PROVID_72135	NULL	NULL	NULL	NULL	0	NULL	N	N	0
PTID_28464	Dementia	21823	404	PROVID_67190	365	NULL	2	NULL	0	NULL	Y	N	1
PTID_26761	Dementia	21823	1228	PROVID_72579	730	NULL	2	NULL	0	NULL	N	N	0
PTID_26761	Dementia	21823	1228	PROVID_72579	730	NULL	2	NULL	0	NULL	N	N	0
PTID_14622	Dementia	21823	527	PROVID_66800	365	Y	2	NULL	0	NULL	N	Y	1
PTID_18068	Dementia	21823	602	PROVID_73549	21	NULL	4	NULL	0	NULL	N	Y	1
PTID_18068	Dementia	21823	602	PROVID_73549	NULL	Y	8	NULL	0	NULL	N	Y	1
PTID_12908	Dementia	21823	1012	PROVID_60514	NULL	NULL	2	NULL	0	NULL	N	Y	1
PTID_29654	Dementia	21823	1762	PROVID_66958	365	Y	2	NULL	0	NULL	N	Y	1
PTID_18812	Dementia	17936	1724	PROVID_61287	NULL	Y	2	NULL	0	NULL	N	Y	1
PTID_24724	Dementia	21057	1901	PROVID_72098	NULL	NULL	2	NULL	0	NULL	Y	Y	1
PTID_13547	Dementia	21823	957	PROVID_65907	365	Y	2	NULL	0	NULL	N	Y	1
PTID_25252	Dementia	21823	1485	PROVID_72025	NULL	NULL	2	NULL	0	NULL	N	Y	1
PTID_27007	Dementia	21057	1846	PROVID_72025	NULL	NULL	NULL	NULL	0	NULL	N	Y	1
PTID_25304	Dementia	70397	1146	PROVID_68018	NULL	Y	2	NULL	0	NULL	N	Y	1
PTID_13994	Dementia	21823	2087	PROVID_71610	NULL	NULL	NULL	NULL	0	NULL	N	Y	1
PTID_27644	Dementia	21823	1317	PROVID_75741	NULL	NULL	2	NULL	0	NULL	N	Y	1
PTID_28566	Dementia	21057	2271	PROVID_72098	NULL	Y	2	NULL	0	NULL	Y	N	1
PTID_16411	Dementia	21823	1308	PROVID_72986	NULL	NULL	NULL	NULL	0	NULL	N	N	0
PTID_11125	Dementia	25520	303	PROVID_60616	NULL	Y	2	NULL	0	NULL	N	Y	1
PTID_26252	Dementia	21823	1963	PROVID_60514	NULL	NULL	2	NULL	0	NULL	N	N	0
PTID_23639	Dementia	25520	514	PROVID_68838	NULL	NULL	NULL	NULL	0	NULL	N	N	0
PTID_23639	Dementia	28159	514	PROVID_72025	NULL	NULL	2	NULL	0	NULL	N	N	0
PTID_23639	Dementia	21057	514	PROVID_68838	NULL	NULL	NULL	NULL	0	NULL	N	N	0
PTID_26041	Dementia	21823	194	PROVID_64397	365	Y	2	NULL	0	NULL	N	N	0
PTID_19212	Dementia	21823	1111	PROVID_60514	NULL	NULL	NULL	NULL	0	NULL	N	N	0
PTID_23460	Dementia	21823	369	PROVID_69023	NULL	NULL	4	NULL	0	NULL	N	N	0
PTID_26859	Dementia	21823	47	PROVID_74863	NULL	Y	2	NULL	0	NULL	N	Y	1
PTID_13572	Dementia	25519	1025	PROVID_69167	NULL	Y	2	NULL	0	NULL	Y	Y	1
PTID_26945	Dementia	21823	614	PROVID_72617	NULL	NULL	2	NULL	0	NULL	Y	Y	1
PTID_25469	Dementia	21823	562	PROVID_66800	1	NULL	2	NULL	0	NULL	N	Y	1
PTID_17520	Dementia	70397	2072	PROVID_68838	NULL	NULL	NULL	NULL	0	NULL	N	Y	1
PTID_10690	Dementia	21823	4	PROVID_64397	NULL	NULL	2	NULL	0	NULL	Y	Y	1
PTID_10494	Dementia	21823	792	PROVID_72913	NULL	Y	2	NULL	0	NULL	Y	N	1
PTID_24688	Dementia	21057	69	PROVID_73733	NULL	NULL	2	NULL	0	NULL	N	N	0
PTID_24767	Dementia	25519	131	PROVID_62166	NULL	Y	2	NULL	0	NULL	N	N	0
PTID_25163	Dementia	21823	15	PROVID_79508	NULL	Y	2	NULL	0	NULL	N	N	0
PTID_27129	Dementia	21823	309	PROVID_65227	NULL	NULL	2	NULL	0	NULL	N	Y	1
PTID_14296	Dementia	21823	1142	PROVID_73032	NULL	Y	2	NULL	0	NULL	N	N	0
PTID_14237	Dementia	21823	597	PROVID_62992	365	Y	2	NULL	0	NULL	Y	Y	1
PTID_20322	Dementia	21823	144	PROVID_63987	NULL	NULL	NULL	NULL	0	NULL	N	N	0
PTID_26295	Dementia	21823	44	PROVID_68018	NULL	Y	2	NULL	0	NULL	N	Y	1
PTID_23537	Dementia	28159	283	PROVID_75572	NULL	NULL	NULL	NULL	0	NULL	N	N	0
PTID_23537	Dementia	17936	283	PROVID_75572	NULL	NULL	NULL	NULL	0	NULL	N	N	0
PTID_25893	Dementia	18313	816	PROVID_79169	30	Y	2	NULL	0	NULL	N	N	0
PTID_25893	Dementia	18313	816	PROVID_73730	30	NULL	NULL	NULL	0	NULL	N	N	0
PTID_18564	Dementia	21823	1970	PROVID_76076	NULL	Y	2	NULL	0	NULL	N	N	0
PTID_20881	Dementia	21823	1695	PROVID_79524	NULL	NULL	NULL	NULL	0	NULL	N	N	0
PTID_29064	Dementia	28159	0	PROVID_73007	NULL	NULL	2	NULL	0	NULL	N	N	0
PTID_21408	Dementia	17377	186	PROVID_78069	NULL	Y	NULL	NULL	0	NULL	N	N	0
PTID_21408	Dementia	17377	186	PROVID_78069	NULL	NULL	NULL	NULL	0	NULL	N	N	0
PTID_28936	Dementia	21057	881	PROVID_72917	NULL	Y	2	NULL	0	NULL	N	N	0
PTID_12357	Dementia	28159	1009	PROVID_79169	NULL	NULL	2	NULL	0	NULL	N	Y	1
PTID_12357	Dementia	28159	1009	PROVID_73730	NULL	NULL	2	NULL	0	NULL	N	Y	1
PTID_15529	Dementia	21823	131	PROVID_62749	NULL	Y	2	NULL	0	NULL	N	Y	1
PTID_16994	Dementia	21823	2140	PROVID_75741	NULL	Y	2	NULL	0	NULL	N	N	0
PTID_21685	Dementia	21823	927	PROVID_72617	NULL	NULL	2	NULL	0	NULL	N	Y	1
PTID_12755	Dementia	21823	249	PROVID_70314	365	NULL	2	NULL	0	NULL	N	Y	1
PTID_15004	Dementia	70397	558	PROVID_65180	NULL	NULL	2	NULL	0	NULL	N	Y	1
PTID_15004	Dementia	21824	558	PROVID_65180	NULL	NULL	2	NULL	0	NULL	N	Y	1
PTID_15004	Dementia	70397	559	PROVID_65180	NULL	NULL	2	NULL	0	NULL	N	Y	1
PTID_15265	Dementia	21823	402	PROVID_73015	730	Y	2	NULL	0	NULL	N	N	0
PTID_24595	Dementia	21823	1055	PROVID_68044	NULL	Y	2	NULL	0	NULL	N	Y	1
PTID_24820	Dementia	28159	485	PROVID_78878	NULL	NULL	8	NULL	0	NULL	N	Y	1
PTID_15449	Dementia	25520	1986	PROVID_68866	NULL	NULL	2	NULL	0	NULL	N	N	0
PTID_16017	Dementia	21823	6	PROVID_75539	NULL	NULL	NULL	NULL	0	NULL	N	Y	1
PTID_13237	Dementia	21823	1269	PROVID_72617	NULL	Y	2	NULL	0	NULL	N	Y	1
PTID_13871	Dementia	21823	1674	PROVID_69261	NULL	NULL	2	NULL	0	NULL	N	N	0
PTID_17450	Dementia	21823	2363	PROVID_78301	365	NULL	2	NULL	0	NULL	N	Y	1
PTID_28243	Dementia	21823	1736	PROVID_66886	NULL	NULL	NULL	NULL	0	NULL	Y	Y	1
PTID_12990	Dementia	21823	582	PROVID_66800	365	Y	2	NULL	0	NULL	N	Y	1
PTID_27142	Dementia	21823	542	PROVID_65642	NULL	Y	2	NULL	0	NULL	N	Y	1
PTID_24256	Dementia	21823	2060	PROVID_67190	365	NULL	2	NULL	0	NULL	N	N	0
PTID_29631	Dementia	21057	2031	PROVID_61287	NULL	Y	2	NULL	0	NULL	Y	Y	1
PTID_18336	Dementia	28159	1303	PROVID_71951	NULL	NULL	2	NULL	0	NULL	N	N	0
PTID_14718	Dementia	25519	6078	PROVID_60927	NULL	Y	2	NULL	0	NULL	N	Y	1
PTID_18553	Dementia	70397	1534	PROVID_74506	NULL	Y	8	NULL	0	NULL	N	N	0
PTID_25365	Dementia	21823	1	PROVID_79158	NULL	NULL	8	NULL	0	NULL	N	Y	1
PTID_25365	Dementia	70397	1	PROVID_79158	NULL	NULL	8	NULL	0	NULL	N	Y	1
PTID_26294	Dementia	21823	1118	PROVID_72718	NULL	NULL	2	NULL	0	NULL	Y	Y	1
PTID_18264	Dementia	21823	345	PROVID_60514	NULL	NULL	2	NULL	0	NULL	N	N	0
PTID_25668	Dementia	25520	278	PROVID_60514	NULL	NULL	2	NULL	0	NULL	N	Y	1
PTID_24496	Dementia	21823	1144	PROVID_74017	NULL	NULL	NULL	NULL	0	NULL	N	N	0
PTID_24496	Dementia	21823	1144	PROVID_74017	NULL	NULL	NULL	NULL	0	NULL	N	N	0
PTID_24496	Dementia	21823	1145	PROVID_74017	NULL	NULL	NULL	NULL	0	NULL	N	N	0
PTID_10124	Dementia	21057	806	PROVID_72917	NULL	NULL	2	NULL	0	NULL	N	Y	1
PTID_10124	Dementia	21823	806	PROVID_72917	730	Y	2	NULL	0	NULL	N	Y	1
PTID_19116	Dementia	21823	604	PROVID_72718	365	Y	2	NULL	0	NULL	N	N	0
PTID_27589	Dementia	21823	38	PROVID_65652	NULL	NULL	NULL	NULL	0	NULL	N	N	0
PTID_28384	Dementia	21057	2401	PROVID_66232	NULL	NULL	8	NULL	0	NULL	N	N	0
PTID_21231	Dementia	21823	1923	PROVID_70850	NULL	Y	2	NULL	0	NULL	N	Y	1
PTID_24147	Dementia	21823	1282	PROVID_66800	365	NULL	2	NULL	0	NULL	N	Y	1
PTID_22405	Dementia	21823	61	PROVID_61441	NULL	Y	2	NULL	0	NULL	Y	Y	1
PTID_28841	Dementia	18313	1066	PROVID_61287	NULL	Y	2	NULL	0	NULL	N	Y	1
PTID_11952	Dementia	21823	1059	PROVID_68838	NULL	NULL	NULL	NULL	0	NULL	N	N	0
PTID_11150	Dementia	70397	625	PROVID_70267	NULL	Y	8	NULL	0	NULL	N	N	0
PTID_25338	Dementia	21823	1426	PROVID_68018	NULL	Y	2	NULL	0	NULL	N	N	0
PTID_25338	Dementia	21823	1426	PROVID_68018	30	Y	2	NULL	0	NULL	N	N	0
PTID_18936	Dementia	21823	409	PROVID_79339	NULL	NULL	NULL	NULL	0	NULL	Y	Y	1
PTID_12798	Dementia	21823	933	PROVID_72098	NULL	NULL	2	NULL	0	NULL	Y	Y	1
PTID_27240	Dementia	28159	4	PROVID_64610	NULL	NULL	8	NULL	0	NULL	N	N	0
PTID_27240	Dementia	28159	4	PROVID_64610	1	NULL	2	NULL	0	NULL	N	N	0
PTID_27240	Dementia	28159	4	PROVID_64610	1	NULL	2	NULL	0	NULL	N	N	0
PTID_27240	Dementia	28159	4	PROVID_73629	1	Y	8	NULL	0	NULL	N	N	0
PTID_27240	Dementia	28159	4	PROVID_64610	NULL	NULL	NULL	NULL	0	NULL	N	N	0
PTID_16809	Dementia	21823	1689	PROVID_61287	NULL	NULL	2	NULL	0	NULL	N	N	0
PTID_16809	Dementia	21823	1689	PROVID_61287	NULL	Y	2	NULL	0	NULL	N	N	0
PTID_18790	Dementia	21823	3	PROVID_79158	NULL	NULL	2	NULL	0	NULL	N	N	0
PTID_29603	Dementia	21823	2118	PROVID_73629	NULL	Y	2	NULL	0	NULL	Y	Y	1
PTID_29548	Dementia	21057	2052	PROVID_72939	NULL	Y	2	NULL	0	NULL	N	Y	1
PTID_12625	Dementia	21823	881	PROVID_62749	NULL	Y	8	NULL	0	NULL	N	N	0
PTID_28591	Dementia	21823	15	PROVID_62439	NULL	NULL	4	NULL	0	NULL	N	Y	1
PTID_28591	Dementia	70397	16	PROVID_62439	NULL	NULL	NULL	NULL	0	NULL	N	Y	1
PTID_28591	Dementia	21823	16	PROVID_62439	NULL	NULL	NULL	NULL	0	NULL	N	Y	1
PTID_28564	Dementia	21823	2410	PROVID_66800	365	NULL	2	NULL	0	NULL	N	Y	1
PTID_10526	Dementia	25519	1464	PROVID_69167	NULL	Y	2	NULL	0	NULL	N	Y	1
PTID_10526	Dementia	25519	1429	PROVID_69167	NULL	Y	2	NULL	0	NULL	N	Y	1
PTID_21238	Dementia	21823	628	PROVID_74828	NULL	Y	2	NULL	0	NULL	N	Y	1
PTID_20057	Dementia	21823	413	PROVID_73668	NULL	NULL	2	NULL	0	NULL	N	N	0
PTID_28333	Dementia	21823	858	PROVID_74883	NULL	Y	2	NULL	0	NULL	N	Y	1
PTID_14368	Dementia	21823	1910	PROVID_71101	NULL	Y	2	NULL	0	NULL	N	N	0
PTID_22961	Dementia	21823	1216	PROVID_78287	90	NULL	2	NULL	0	NULL	N	Y	1
PTID_10808	Dementia	34370	123	PROVID_65180	30	NULL	2	NULL	0	NULL	N	N	0
PTID_10808	Dementia	70397	123	PROVID_65180	NULL	Y	2	NULL	0	NULL	N	N	0
PTID_10808	Dementia	70397	123	PROVID_65180	NULL	NULL	2	NULL	0	NULL	N	N	0
PTID_10808	Dementia	21824	123	PROVID_65180	30	NULL	2	NULL	0	NULL	N	N	0
PTID_22068	Dementia	21823	1054	PROVID_62992	NULL	NULL	NULL	NULL	0	NULL	N	N	0
PTID_28694	Dementia	70397	1100	PROVID_63638	NULL	NULL	NULL	NULL	0	NULL	Y	Y	1
PTID_28694	Dementia	70397	1100	PROVID_63638	NULL	Y	NULL	NULL	0	NULL	Y	Y	1
PTID_24803	Dementia	25520	1989	PROVID_68044	NULL	Y	2	NULL	0	NULL	N	Y	1
PTID_10882	Dementia	21823	1075	PROVID_74863	NULL	Y	2	NULL	0	NULL	N	N	0
PTID_23281	Dementia	21823	332	PROVID_71286	NULL	Y	2	NULL	0	NULL	N	Y	1
PTID_20175	Dementia	21823	961	PROVID_69091	NULL	Y	NULL	NULL	0	NULL	Y	Y	1
PTID_11539	Dementia	21823	1024	PROVID_61287	NULL	NULL	NULL	NULL	0	NULL	N	Y	1
PTID_11539	Dementia	21823	1024	PROVID_61287	NULL	NULL	NULL	NULL	0	NULL	N	Y	1
PTID_27112	Dementia	21823	2118	PROVID_63244	NULL	NULL	NULL	NULL	0	NULL	N	N	0
PTID_27112	Dementia	21823	2119	PROVID_73262	NULL	NULL	2	NULL	0	NULL	N	N	0
PTID_21273	Dementia	21823	582	PROVID_78599	365	NULL	2	NULL	0	NULL	N	N	0
PTID_15656	Dementia	21823	1727	PROVID_70531	NULL	Y	8	NULL	0	NULL	N	Y	1
PTID_20806	Dementia	17937	55	PROVID_65180	NULL	NULL	2	NULL	0	NULL	N	N	0
PTID_20806	Dementia	28159	55	PROVID_65180	NULL	NULL	2	NULL	0	NULL	N	N	0
PTID_25432	Dementia	21823	2252	PROVID_61080	NULL	NULL	NULL	NULL	0	NULL	N	N	0
PTID_24230	Dementia	21823	157	PROVID_76288	365	NULL	2	NULL	0	NULL	N	N	0
PTID_13847	Dementia	21823	861	PROVID_72917	NULL	Y	2	NULL	0	NULL	N	Y	1
PTID_27089	Dementia	17936	96	PROVID_74828	NULL	NULL	8	NULL	0	NULL	N	N	0
PTID_10230	Dementia	21823	28	PROVID_65457	NULL	Y	NULL	NULL	0	NULL	N	N	0
PTID_28929	Dementia	28159	1	PROVID_70324	NULL	NULL	4	NULL	0	NULL	N	N	0
PTID_20975	Dementia	21823	368	PROVID_73629	NULL	Y	8	NULL	0	NULL	Y	Y	1
PTID_25047	Dementia	25519	1942	PROVID_63638	NULL	Y	2	NULL	0	NULL	Y	Y	1
PTID_12777	Dementia	21823	653	PROVID_60514	NULL	Y	2	NULL	0	NULL	Y	Y	1
PTID_12490	Dementia	21823	977	PROVID_79446	NULL	NULL	2	NULL	0	NULL	N	N	0
PTID_27811	Dementia	21823	677	PROVID_74828	365	NULL	2	NULL	0	NULL	N	Y	1
PTID_20627	Dementia	21823	2166	PROVID_72098	NULL	Y	2	NULL	0	NULL	N	Y	1
PTID_12962	Dementia	21823	2112	PROVID_69651	NULL	NULL	2	NULL	0	NULL	N	Y	1
PTID_16907	Dementia	21823	440	PROVID_73032	730	NULL	2	NULL	0	NULL	N	N	0
PTID_13350	Dementia	21823	373	PROVID_62968	NULL	NULL	2	NULL	0	NULL	N	Y	1
PTID_13301	Dementia	17936	1468	PROVID_74828	NULL	NULL	2	NULL	0	NULL	Y	Y	1
PTID_13301	Dementia	17936	1469	PROVID_63148	NULL	Y	2	NULL	0	NULL	Y	Y	1
PTID_11743	Dementia	21823	656	PROVID_65642	365	NULL	2	NULL	0	NULL	N	Y	1
PTID_21280	Dementia	25520	499	PROVID_78599	NULL	Y	8	NULL	0	NULL	N	Y	1
PTID_16344	Dementia	21823	1335	PROVID_73032	NULL	NULL	2	NULL	0	NULL	N	Y	1
PTID_25967	Dementia	21057	1482	PROVID_60983	NULL	Y	8	NULL	0	NULL	N	N	0
PTID_15830	Dementia	21823	1688	PROVID_73262	365	NULL	2	NULL	0	NULL	N	N	0
PTID_15830	Dementia	21823	1688	PROVID_73262	730	NULL	2	NULL	0	NULL	N	N	0
PTID_10811	Dementia	25519	1453	PROVID_60983	NULL	Y	2	NULL	0	NULL	N	N	0
PTID_10121	Dementia	21823	830	PROVID_65227	NULL	Y	2	NULL	0	NULL	Y	Y	1
PTID_26820	Dementia	21823	222	PROVID_72323	NULL	NULL	2	NULL	0	NULL	Y	Y	1
PTID_21097	Dementia	21824	1845	PROVID_73032	NULL	Y	2	NULL	0	NULL	Y	Y	1
PTID_21097	Dementia	70397	1845	PROVID_73032	NULL	Y	2	NULL	0	NULL	Y	Y	1
PTID_21097	Dementia	21823	1845	PROVID_73032	NULL	Y	2	NULL	0	NULL	Y	Y	1
PTID_17973	Dementia	21823	1818	PROVID_61287	NULL	NULL	2	NULL	0	NULL	N	N	0
PTID_26619	Dementia	25519	348	PROVID_63638	NULL	Y	NULL	NULL	0	NULL	N	Y	1
PTID_22570	Dementia	21823	4	PROVID_60022	NULL	NULL	NULL	NULL	0	NULL	N	Y	1
PTID_22570	Dementia	21823	5	PROVID_60022	NULL	Y	NULL	NULL	0	NULL	N	Y	1
PTID_13548	Dementia	21823	37	PROVID_69617	NULL	NULL	2	NULL	0	NULL	N	N	0
PTID_14240	Dementia	28159	38	PROVID_79169	NULL	NULL	2	NULL	0	NULL	N	N	0
PTID_24037	Dementia	21823	321	PROVID_74290	365	Y	2	NULL	0	NULL	N	N	0
PTID_11678	Dementia	28159	1255	PROVID_65525	NULL	Y	2	NULL	0	NULL	N	Y	1
PTID_21896	Dementia	34370	1231	PROVID_63905	NULL	NULL	4	NULL	0	NULL	N	N	0
PTID_29407	Dementia	21823	5	PROVID_65180	NULL	NULL	2	NULL	0	NULL	N	N	0
PTID_12384	Dementia	21057	2143	PROVID_67610	NULL	Y	2	NULL	0	NULL	Y	Y	1
PTID_28256	Dementia	25520	1418	PROVID_79859	NULL	NULL	8	NULL	0	NULL	N	N	0
PTID_14964	Dementia	21823	539	PROVID_72025	NULL	NULL	2	NULL	0	NULL	Y	Y	1
PTID_20233	Dementia	21823	1145	PROVID_68018	365	Y	2	NULL	0	NULL	N	Y	1
PTID_26480	Dementia	21823	50	PROVID_60616	NULL	NULL	2	NULL	0	NULL	Y	Y	1
PTID_22228	Dementia	21823	1951	PROVID_61287	NULL	Y	2	NULL	0	NULL	Y	Y	1
PTID_22228	Dementia	21823	1125	PROVID_61287	NULL	Y	2	NULL	0	NULL	Y	Y	1
PTID_14834	Dementia	28159	908	PROVID_72098	NULL	NULL	2	NULL	0	NULL	N	Y	1
PTID_14497	Dementia	21823	603	PROVID_60106	NULL	NULL	2	NULL	0	NULL	Y	Y	1
PTID_27469	Dementia	21823	2251	PROVID_68018	365	Y	2	NULL	0	NULL	N	N	0
PTID_26719	Dementia	21057	1269	PROVID_79410	NULL	NULL	2	NULL	0	NULL	Y	Y	1
PTID_21737	Dementia	21823	185	PROVID_78735	NULL	Y	NULL	NULL	0	NULL	N	Y	1
PTID_10517	Dementia	21823	2135	PROVID_63905	NULL	Y	NULL	NULL	0	NULL	N	Y	1
PTID_20955	Dementia	21823	747	PROVID_66800	1	NULL	2	NULL	0	NULL	N	Y	1
PTID_13024	Dementia	21823	1242	PROVID_78801	NULL	Y	NULL	NULL	0	NULL	N	N	0
PTID_15536	Dementia	17936	347	PROVID_75809	NULL	Y	2	NULL	0	NULL	N	Y	1
PTID_18945	Dementia	21823	960	PROVID_78735	NULL	NULL	8	NULL	0	NULL	N	N	0
PTID_15717	Dementia	21823	126	PROVID_66958	NULL	Y	2	NULL	0	NULL	N	Y	1
PTID_25577	Dementia	21057	923	PROVID_73730	NULL	NULL	4	NULL	0	NULL	N	Y	1
PTID_25577	Dementia	21057	923	PROVID_73375	NULL	Y	NULL	NULL	0	NULL	N	Y	1
PTID_18171	Dementia	70397	383	PROVID_68044	NULL	Y	2	NULL	0	NULL	N	N	0
PTID_15310	Dementia	21823	33	PROVID_76076	365	NULL	2	NULL	0	NULL	Y	Y	1
PTID_14839	Dementia	21824	2087	PROVID_73262	NULL	NULL	NULL	NULL	0	NULL	N	N	0
PTID_27017	Dementia	21823	414	PROVID_71719	NULL	NULL	2	NULL	0	NULL	N	N	0
PTID_18132	Dementia	34371	1151	PROVID_76076	NULL	Y	8	NULL	0	NULL	Y	Y	1
PTID_12571	Dementia	21823	2068	PROVID_73262	NULL	NULL	2	NULL	0	NULL	N	N	0
PTID_25966	Dementia	21823	1614	PROVID_61123	NULL	Y	2	NULL	0	NULL	N	N	0
PTID_25667	Dementia	28159	469	PROVID_69866	NULL	Y	2	NULL	0	NULL	N	Y	1
PTID_19707	Dementia	21823	1010	PROVID_60514	NULL	NULL	2	NULL	0	NULL	N	N	0
PTID_10394	Dementia	21823	1696	PROVID_79446	365	NULL	2	NULL	0	NULL	N	N	0
PTID_11119	Dementia	21823	61	PROVID_79508	NULL	Y	NULL	NULL	0	NULL	N	N	0
PTID_10464	Dementia	21823	2230	PROVID_73262	NULL	NULL	2	NULL	0	NULL	Y	Y	1
PTID_18885	Dementia	21057	2003	PROVID_65642	NULL	NULL	2	NULL	0	NULL	Y	Y	1
PTID_27768	Dementia	21823	1060	PROVID_79446	NULL	Y	2	NULL	0	NULL	Y	N	1
PTID_23145	Dementia	28159	4	PROVID_68575	NULL	NULL	2	NULL	0	NULL	N	N	0
PTID_28884	Dementia	21823	61	PROVID_71166	365	NULL	2	NULL	0	NULL	N	Y	1
PTID_12535	Dementia	21823	2035	PROVID_74429	90	NULL	8	NULL	0	NULL	Y	Y	1
PTID_12535	Dementia	70397	2035	PROVID_74429	90	NULL	8	NULL	0	NULL	Y	Y	1
PTID_27801	Dementia	21823	2125	PROVID_72939	365	Y	NULL	NULL	0	NULL	N	Y	1
PTID_24909	Dementia	21823	2224	PROVID_74863	NULL	NULL	2	NULL	0	NULL	N	Y	1
PTID_19430	Dementia	21823	552	PROVID_79508	365	Y	2	NULL	0	NULL	N	Y	1
PTID_19430	Dementia	21823	386	PROVID_79508	365	Y	2	NULL	0	NULL	N	Y	1
PTID_10827	Dementia	21823	1401	PROVID_62225	NULL	Y	2	NULL	0	NULL	Y	N	1
PTID_26479	Dementia	21823	1118	PROVID_71436	NULL	Y	2	NULL	0	NULL	N	N	0
PTID_19689	Dementia	21823	2088	PROVID_67610	NULL	Y	2	NULL	0	NULL	N	Y	1
PTID_29376	Dementia	21823	327	PROVID_61693	365	NULL	2	NULL	0	NULL	N	N	0
PTID_27450	Dementia	70306	140	PROVID_72917	365	Y	2	NULL	0	NULL	Y	Y	1
PTID_28599	Dementia	21823	453	PROVID_68838	NULL	Y	2	NULL	0	NULL	Y	N	1
PTID_23418	Dementia	21824	992	PROVID_74032	NULL	Y	2	NULL	0	NULL	N	N	0
PTID_13918	Dementia	21823	255	PROVID_76461	365	NULL	2	NULL	0	NULL	N	N	0
PTID_18056	Dementia	21823	1450	PROVID_71339	180	Y	2	NULL	0	NULL	N	N	0
PTID_23034	Dementia	21823	53	PROVID_77427	NULL	Y	2	NULL	0	NULL	N	Y	1
PTID_20669	Dementia	21823	1815	PROVID_71278	NULL	NULL	2	NULL	0	NULL	N	Y	1
PTID_10576	Dementia	21823	1625	PROVID_63148	NULL	Y	2	NULL	0	NULL	N	Y	1
PTID_20382	Dementia	21823	1612	PROVID_75741	NULL	Y	2	NULL	0	NULL	N	Y	1
PTID_17058	Dementia	21823	1640	PROVID_77427	NULL	Y	2	NULL	0	NULL	N	N	0
PTID_27927	Dementia	70306	730	PROVID_60005	365	NULL	2	NULL	0	NULL	N	N	0
PTID_24128	Dementia	21057	310	PROVID_72135	NULL	Y	NULL	NULL	0	NULL	N	N	0
PTID_21824	Dementia	21823	178	PROVID_74828	365	NULL	2	NULL	0	NULL	N	Y	1
PTID_27631	Dementia	21823	864	PROVID_63638	NULL	Y	2	NULL	0	NULL	N	N	0
PTID_27631	Dementia	21823	864	PROVID_63638	NULL	NULL	NULL	NULL	0	NULL	N	N	0
PTID_15165	Dementia	21823	331	PROVID_78759	NULL	NULL	2	NULL	0	NULL	Y	Y	1
PTID_15165	Dementia	21823	331	PROVID_78759	NULL	NULL	2	NULL	0	NULL	Y	Y	1
PTID_15165	Dementia	21823	331	PROVID_78759	NULL	Y	2	NULL	0	NULL	Y	Y	1
PTID_21140	Dementia	21823	827	PROVID_75741	NULL	Y	2	NULL	0	NULL	N	N	0
PTID_18139	Dementia	21823	897	PROVID_75741	365	Y	2	NULL	0	NULL	N	Y	1
PTID_22625	Dementia	21823	1209	PROVID_75741	NULL	NULL	2	NULL	0	NULL	N	Y	1
PTID_21086	Dementia	21823	423	PROVID_71286	NULL	NULL	2	NULL	0	NULL	Y	Y	1
PTID_16702	Dementia	21823	1294	PROVID_61287	NULL	Y	2	NULL	0	NULL	N	Y	1
PTID_10887	Dementia	21057	200	PROVID_77469	NULL	NULL	2	NULL	0	NULL	N	N	0
PTID_12959	Dementia	21823	246	PROVID_61924	180	Y	2	NULL	0	NULL	N	N	0
PTID_12959	Dementia	21823	246	PROVID_61924	180	Y	2	NULL	0	NULL	N	N	0
PTID_10539	Dementia	70397	1283	PROVID_79446	NULL	Y	2	NULL	0	NULL	N	N	0
PTID_24705	Dementia	21057	1349	PROVID_72917	NULL	Y	2	NULL	0	NULL	Y	Y	1
PTID_14403	Dementia	21823	1120	PROVID_64509	NULL	Y	NULL	NULL	0	NULL	N	N	0
PTID_21555	Dementia	28159	1318	PROVID_72098	NULL	Y	2	NULL	0	NULL	N	Y	1
PTID_21892	Dementia	21823	1219	PROVID_67278	365	Y	2	NULL	0	NULL	N	Y	1
PTID_29699	Dementia	21823	1137	PROVID_76877	365	NULL	2	NULL	0	NULL	Y	Y	1
PTID_24058	Dementia	70397	1152	PROVID_63148	NULL	Y	2	NULL	0	NULL	N	Y	1
PTID_29860	Dementia	21823	1153	PROVID_71205	NULL	Y	2	NULL	0	NULL	N	Y	1
PTID_12976	Dementia	70397	1055	PROVID_66800	NULL	NULL	2	NULL	0	NULL	N	N	0
PTID_20192	Dementia	21823	50	PROVID_69455	NULL	NULL	2	NULL	0	NULL	Y	Y	1
PTID_11515	Dementia	21823	946	PROVID_63148	NULL	Y	2	NULL	0	NULL	N	Y	1
PTID_24353	Dementia	21057	795	PROVID_72098	NULL	NULL	NULL	NULL	0	NULL	Y	Y	1
PTID_24353	Dementia	21057	796	PROVID_72098	NULL	Y	2	NULL	0	NULL	Y	Y	1
PTID_23845	Dementia	21823	291	PROVID_60410	730	Y	2	NULL	0	NULL	Y	Y	1
PTID_16309	Dementia	18313	1039	PROVID_60514	NULL	NULL	8	NULL	0	NULL	N	N	0
PTID_24619	Dementia	21823	759	PROVID_72917	NULL	Y	2	NULL	0	NULL	N	Y	1
PTID_27973	Dementia	21823	466	PROVID_62992	NULL	Y	2	NULL	0	NULL	Y	Y	1
PTID_16636	Dementia	21057	557	PROVID_72917	NULL	NULL	2	NULL	0	NULL	N	Y	1
PTID_19033	Dementia	25520	2088	PROVID_77294	NULL	Y	2	NULL	0	NULL	Y	Y	1
PTID_28508	Dementia	21823	596	PROVID_73375	NULL	NULL	2	NULL	0	NULL	Y	N	1
PTID_27109	Dementia	21057	424	PROVID_67610	NULL	Y	NULL	NULL	0	NULL	N	Y	1
PTID_24974	Dementia	21823	774	PROVID_65642	NULL	NULL	2	NULL	0	NULL	Y	Y	1
PTID_26422	Dementia	21823	529	PROVID_68018	NULL	NULL	NULL	NULL	0	NULL	N	N	0
PTID_18185	Dementia	21823	253	PROVID_66800	365	Y	2	NULL	0	NULL	N	Y	1
PTID_22786	Dementia	21823	136	PROVID_61693	NULL	Y	8	NULL	0	NULL	N	Y	1
PTID_16585	Dementia	21823	232	PROVID_65243	NULL	Y	2	NULL	0	NULL	Y	N	1
PTID_22705	Dementia	21057	138	PROVID_71278	NULL	NULL	2	NULL	0	NULL	N	N	0
PTID_12727	Dementia	17936	556	PROVID_63638	NULL	NULL	NULL	NULL	0	NULL	Y	Y	1
PTID_17152	Dementia	21823	1	PROVID_65457	NULL	NULL	2	NULL	0	NULL	N	N	0
PTID_10877	Dementia	21823	603	PROVID_60421	NULL	Y	8	NULL	0	NULL	N	Y	1
PTID_12284	Dementia	21823	302	PROVID_61547	NULL	NULL	NULL	NULL	0	NULL	N	Y	1
PTID_24510	Dementia	21823	25	PROVID_75741	365	Y	2	NULL	0	NULL	N	Y	1
PTID_22770	Dementia	21057	534	PROVID_65642	NULL	NULL	2	NULL	0	NULL	Y	Y	1
PTID_23264	Dementia	28159	10	PROVID_61226	NULL	NULL	NULL	NULL	0	NULL	N	Y	1
PTID_28979	Dementia	21823	151	PROVID_72917	365	NULL	2	NULL	0	NULL	N	N	0
PTID_10606	Dementia	21823	346	PROVID_66800	365	Y	2	NULL	0	NULL	Y	Y	1
PTID_16596	Dementia	28159	236	PROVID_62639	NULL	Y	NULL	NULL	0	NULL	N	N	0
PTID_19067	Dementia	70397	544	PROVID_60106	NULL	NULL	2	NULL	0	NULL	N	Y	1
PTID_17619	Dementia	21823	225	PROVID_77683	NULL	Y	NULL	NULL	0	NULL	N	Y	1
PTID_11340	Dementia	21825	46	PROVID_65696	NULL	NULL	2	NULL	0	NULL	N	N	0
PTID_16001	Dementia	28159	1976	PROVID_62709	NULL	Y	8	NULL	0	NULL	N	Y	1
PTID_10588	Dementia	38263	2	PROVID_75597	NULL	NULL	4	NULL	0	NULL	N	N	0
PTID_20249	Dementia	21823	620	PROVID_73032	365	NULL	2	NULL	0	NULL	N	Y	1
PTID_24654	Dementia	21823	26	PROVID_72917	NULL	NULL	2	NULL	0	NULL	N	N	0
PTID_13049	Dementia	70397	37	PROVID_75741	NULL	NULL	NULL	NULL	0	NULL	N	N	0
PTID_22107	Dementia	21057	11	PROVID_72917	NULL	Y	2	NULL	0	NULL	N	N	0
PTID_11516	Dementia	21823	978	PROVID_72025	NULL	NULL	2	NULL	0	NULL	N	Y	1
PTID_29665	Dementia	21823	40	PROVID_79508	730	NULL	2	NULL	0	NULL	N	N	0
PTID_24663	Dementia	70397	19	PROVID_65180	20	NULL	4	NULL	0	NULL	N	N	0
PTID_24663	Dementia	21824	19	PROVID_65180	7	NULL	4	NULL	0	NULL	N	N	0
PTID_24663	Dementia	70397	19	PROVID_65180	120	NULL	2	NULL	0	NULL	N	N	0
PTID_24663	Dementia	70397	19	PROVID_65180	NULL	NULL	NULL	NULL	0	NULL	N	N	0
PTID_19847	Dementia	21057	121	PROVID_65180	NULL	NULL	2	NULL	0	NULL	N	Y	1
PTID_19847	Dementia	21057	121	PROVID_65180	21	NULL	2	NULL	0	NULL	N	Y	1
PTID_25316	Dementia	28159	4	PROVID_70991	NULL	NULL	NULL	NULL	0	NULL	N	N	0
PTID_18686	Dementia	21823	3	PROVID_69617	NULL	NULL	2	NULL	0	NULL	N	N	0
PTID_18556	Dementia	38263	1859	PROVID_74058	NULL	Y	NULL	NULL	0	NULL	N	N	0
PTID_18556	Dementia	21823	1859	PROVID_74058	NULL	NULL	NULL	NULL	0	NULL	N	N	0
PTID_18556	Dementia	21823	1859	PROVID_74058	NULL	Y	NULL	NULL	0	NULL	N	N	0
PTID_19882	Dementia	21823	2314	PROVID_68044	NULL	Y	2	NULL	0	NULL	N	Y	1
PTID_26646	Dementia	21823	1306	PROVID_74828	30	NULL	2	NULL	0	NULL	N	N	0
PTID_14143	Dementia	18313	1093	PROVID_71286	730	Y	2	NULL	0	NULL	N	Y	1
PTID_17010	Dementia	21823	746	PROVID_72025	NULL	Y	2	NULL	0	NULL	N	N	0
PTID_22298	Dementia	21057	36	PROVID_65642	NULL	NULL	2	NULL	0	NULL	Y	Y	1
PTID_22298	Dementia	21057	36	PROVID_65642	NULL	Y	2	NULL	0	NULL	Y	Y	1
PTID_21222	Dementia	21823	472	PROVID_71209	NULL	NULL	NULL	NULL	0	NULL	N	Y	1
PTID_22531	Dementia	18311	908	PROVID_61287	NULL	Y	2	NULL	0	NULL	Y	Y	1
PTID_22531	Dementia	18313	908	PROVID_61287	NULL	Y	2	NULL	0	NULL	Y	Y	1
PTID_12498	Dementia	21823	19	PROVID_71613	30	Y	2	NULL	0	NULL	N	Y	1
PTID_19048	Dementia	21057	83	PROVID_63568	NULL	Y	2	NULL	0	NULL	Y	Y	1
PTID_14373	Dementia	21823	1195	PROVID_72913	NULL	Y	2	NULL	0	NULL	N	Y	1
PTID_11454	Dementia	21823	0	PROVID_76449	365	NULL	2	NULL	0	NULL	N	N	0
PTID_16536	Dementia	21823	1371	PROVID_74694	NULL	Y	8	NULL	0	NULL	Y	Y	1
PTID_13620	Dementia	21823	1457	PROVID_68044	NULL	NULL	2	NULL	0	NULL	N	N	0
PTID_19099	Dementia	21823	2062	PROVID_73015	NULL	NULL	2	NULL	0	NULL	N	Y	1
PTID_24669	Dementia	21823	150	PROVID_77593	NULL	NULL	NULL	NULL	0	NULL	N	N	0
PTID_17549	Dementia	21823	1717	PROVID_63638	NULL	Y	NULL	NULL	0	NULL	N	N	0
PTID_16316	Dementia	28160	696	PROVID_75597	NULL	NULL	2	NULL	0	NULL	N	N	0

## Sheet: Definitions
PTID	De-Identified Patient ID
ConditionType	Condition type assigned to patient.
MedicationID	The unique ID of the medication record that is associated with this order.
Days Between Start and Order	Days Between Condition Type Start and Medication Order Date
PROVID	De-Identified Provider ID
NumberOfDoses	The total number that the medication order should be given to patient
IsCurrentActiveMedicationFlag	A Yes/No flag indicating patient is taking the medication or not.
OrderStatusCode	The category number for the current status of an order.
PriorMedID	Prior ADRD Medication associated with patient within 1 year of this order
HasSMI_PL	Any severe mental illness associated with patient on problem list
SMIDiagnosis	Diagnosis ID for sever mental illness associated with patient
IsAcoPatientYN	If the patient is member of any ACO program THEN Y ELSE N
IsUCLAPrimaryCareYN	Equals 1 If the patient has an attributed primary care physician per Attribution model
EitherPCPorACO	Equals 1 if Y in either IsAcoPatientYN or EitherPCPorACO
